# Supplementary material for: Characterisation of Early-Life Fecal Microbiota in Susceptible and Healthy Pigs to Post-Weaning Diarrhoea
Source: PLoS One. 2017 Jan 10;12(1):e0169851. doi: 10.1371/journal.pone.0169851 (PMC5225014; doi:10.1371/journal.pone.0169851)
Supplement: S1 Table — (XLSX) [file pone.0169851.s005.xlsx]

## Sheet: H and D piglets within litters
S1 Table. Distribution of diarrhoeic (D) and healthy (H) piglets within litters (L1 to L5)
Litter	L1	L2	L3	L4	L5
D	1	1	4	4	3
H	3	3	0	0	1

## Sheet: H and D pig selection for seq
S1 Table. Within litter distribution of diarrhoeic (D) and healthy (H) piglets that were selected for bacterial 16S sequencing
	D	H
L1	1	2
L2	1	2
L4	1	0
L5	2	1
