# Supplementary material for: Characterisation of Early-Life Fecal Microbiota in Susceptible and Healthy Pigs to Post-Weaning Diarrhoea
Source: PLoS One. 2017 Jan 10;12(1):e0169851. doi: 10.1371/journal.pone.0169851 (PMC5225014; doi:10.1371/journal.pone.0169851)
Supplement: S4 Table — Tested variables were body weight, daily weight gain, colostrum intake, food efficiency, bacterial diversity (Simpson index) and evenness (Equitability index), and abundance of Lactobacillus, Enterobacteria, Firmicutes and Bacteroidetes at different ages (PND, 14, 21, 30, 38). Diarrhoeic, D; H, healthy. (XLSX) [file pone.0169851.s008.xlsx]

## Sheet: S4 Table
S4 Table.	Mean (parametric t test) and median (non-parametric Mann-Whitney test) differences between H and D pigs. Tested variables were body weight, daily weight gain, colostrum intake, food efficiency, bacterial diversity (Simpson index) and evenness , and abundance of Lactobacillus, Enterobacteria, Firmicutes and Bacteroidetes and different ages (PND, 14, 21, 30, 38).
	Differences were considered as significant when P-value <0.05.
PND = Post Natal Days	P value of Shapiro and Wilk test								Test of mean or median differences between RE vs D
Variable	D	H	H Mean	RE SD	H Mediane	D Mean	D SD	D Mediane	Test	Statistics estimator	p.value
Bacteroidetes_PND7	0.373356	0.265846	9.85143	0.287427	9.79	10.0192	0.613208	10.21	Student t test	0.831489	0.416684
Bacteroidetes_PND14	0.376434	0.0719511	10.0714	0.569252	10.14	10.0108	0.806964	10.14	Student t test	-0.195387	0.84749
Bacteroidetes_PND21	0.0949119	0.333322	9.80571	0.400036	9.77	9.58692	0.628363	9.55	Student t test	-0.948282	0.356059
Bacteroidetes_PND30	0.324821	0.721781	6.81571	0.45807	6.94	6.22154	0.451735	6.27	Student t test	-2.78027	0.0163657
Bacteroidetes_PND38	0.290269	0.349007	6.89143	0.496166	7	5.48	1.60241	5.56	Student t test	-2.92599	0.0100656
Enterobacteria_PND7	0.980085	0.626521	10.2071	0.427696	10.16	10.4723	0.403715	10.38	Student t test	1.34844	0.202866
Enterobacteria_PND14	0.012862	0.890881	9.68571	0.423747	9.65	9.73	0.579554	9.97	Mann-Whitney	53	0.588029
Enterobacteria_PND21	0.618083	0.556048	9.28286	0.469954	9.46	9.62692	0.465267	9.69	Student t test	1.56713	0.142454
Enterobacteria_PND30	0.960155	0.92043	7.91286	0.63576	7.8	8.33692	0.770177	8.17	Student t test	1.31897	0.207419
Enterobacteria_PND38	0.335187	0.0640838	7.46714	0.574129	7.16	8.28154	0.724061	8.23	Student t test	2.75446	0.0146636
Evenness_PND7	0.470726	0.843604	0.408571	0.0456175	0.41	0.467692	0.0351553	0.47	Student t test	2.98473	0.0137794
Evenness_PND14	0.24177	0.608454	0.375714	0.0687646	0.37	0.359231	0.0462712	0.35	Student t test	-0.568666	0.58347
Evenness_PND21	0.104918	0.156756	0.332857	0.0330224	0.32	0.385385	0.0442748	0.39	Student t test	3	0.00856099
Evenness_PND30	0.332217	0.249379	0.34	0.0616441	0.32	0.329231	0.0495751	0.33	Student t test	-0.398067	0.69872
Evenness_PND38	0.0399476	0.202384	0.308571	0.0575698	0.29	0.296154	0.0717099	0.34	Mann-Whitney	36.5	0.498645
Firmicutes_PND7	0.253101	0.966671	10.1614	0.35625	10.09	10.12	0.322929	10.02	Student t test	-0.256179	0.802388
Firmicutes_PND14	0.173056	0.401289	10.7214	0.219274	10.68	10.3362	0.418181	10.49	Student t test	-2.70272	0.0145681
Firmicutes_PND21	0.409984	0.56146	10.2229	0.335992	10.32	10.1831	0.339666	10.29	Student t test	-0.251582	0.805445
Firmicutes_PND30	0.0989611	0.402184	10.6386	0.119782	10.65	10.5346	0.246766	10.6	Student t test	-1.26684	0.221421
Firmicutes_PND38	0.211721	0.0114344	10.4357	0.166319	10.47	10.5485	0.242928	10.48	Mann-Whitney	57	0.380869
Eubacteria_PND7	0.192868	0.473113	10.8957	0.23129	10.93	10.9708	0.192374	11.07	Student t test	0.732848	0.479589
Eubacteria_PND14	0.0366748	0.3866	11.0829	0.20597	11.09	10.8831	0.406087	10.96	Mann-Whitney	31.5	0.284538
Eubacteria_PND21	0.0803633	0.925022	10.82	0.240278	10.84	10.7708	0.334052	10.83	Student t test	-0.379468	0.709266
Eubacteria_PND30	0.101751	0.134237	11.0757	0.0907115	11.05	10.9431	0.241881	11.02	Student t test	-1.76053	0.096513
Eubacteria_PND38	0.424747	0.239087	10.6371	0.284295	10.79	10.7446	0.317795	10.75	Student t test	0.773304	0.452488
Daily Weight Gain_PND7	0.0299743	0.343676	212.7	39.5265	206.9	188.969	47.0777	197.1	Mann-Whitney	33	0.350697
Daily Weight Gain_PND14	0.00437474	0.638676	281.814	18.5227	287.1	289.185	32.2821	294.6	Mann-Whitney	64	0.15743
Daily Weight Gain_PND21	0.0191278	0.0919909	308.114	36.2177	319.7	285.315	58.2896	300	Mann-Whitney	37.5	0.552148
Daily Weight Gain_PND30	0.402628	0.981479	228.914	33.902	236	248.6	60.9395	243.6	Student t test	0.928142	0.365668
Daily Weight Gain_PND38	0.156781	0.259512	625.086	97.3926	610	549.408	134.915	546.7	Student t test	-1.44176	0.168456
Daily Weight Gain_PND47	0.589017	0.881381	392.386	146.953	384.4	318.623	94.7775	333.3	Student t test	-1.20039	0.261413
Feed Efficiency_PND1	0.220972	0.0409506	4.35714	2.41858	2.9	3.37692	0.510153	3.2	Mann-Whitney	50.5	0.720691
Feed Efficiency_PND30	0.973153	0.225641	1.55714	0.282	1.5	1.33846	0.193815	1.3	Student t test	-1.8319	0.0996679
Feed Efficiency_PND47	0.13691	0.535916	1.82857	0.585133	1.8	1.71538	0.418023	1.6	Student t test	-0.453279	0.660635
Colostrum intake.g	0.80452	0.205757	330.443	93.4092	360.1	330.185	33.5308	333.9	Student t test	-0.00707325	0.994558
IgA intake.mg	0.80364	0.206304	3909.03	1105.02	4260.1	3905.94	396.717	3949.6	Student t test	-0.00715453	0.994496
IgG intake.mg	0.0778599	0.0969932	34947.8	12791.2	32896	50200.1	17354.6	47631.2	Student t test	2.23572	0.0400174
TGFB intake.pg	0.214347	0.244194	4.8504e+07	2.2191e+07	55673809	4.72675e+07	1.35826e+07	4.38311e+07	Student t test	-0.134481	0.896155
Lactobacillus_PND7	0.214512	0.0467632	10.0329	0.439724	10.26	10.3046	0.241786	10.37	Mann-Whitney	66	0.112457
Lactobacillus_PND14	0.0969122	0.573061	10.1329	0.286689	10.22	9.85846	0.47548	9.95	Student t test	-1.60764	0.125689
Lactobacillus_PND21	0.787929	0.153902	9.39143	0.410099	9.3	9.44462	0.309532	9.45	Student t test	0.30017	0.770327
Lactobacillus_PND30	0.865194	0.0370173	9.97714	0.183277	10.06	9.82	0.452088	9.88	Mann-Whitney	35	0.437797
Lactobacillus_PND38	0.586089	0.181258	10.1043	0.337977	10.04	10.0554	0.364409	9.96	Student t test	-0.300209	0.768671
minus_log_Simpson_PND7	0.863092	0.930866	4.40714	0.444849	4.45	3.84154	0.355571	3.84	Student t test	-2.90166	0.0154371
minus_log_Simpson_PND14	0.775943	0.308883	5.02429	0.448102	4.78	4.67692	0.324818	4.7	Student t test	-1.81073	0.101877
minus_log_Simpson_PND21	0.0439062	0.37996	4.96	0.276345	5.06	4.86077	0.302365	4.79	Mann-Whitney	34	0.38285
minus_log_Simpson_PND30	0.181209	0.891188	5.13429	0.40352	5.25	5.26077	0.474367	5.16	Student t test	0.627953	0.539938
minus_log_Simpson_PND38	0.116994	0.47094	5.35714	0.416282	5.33	5.33462	0.720273	5.02	Student t test	-0.08859	0.930397
Birth weight	0.138607	0.000373476	1.45714	0.113389	1.4	1.45385	0.0967418	1.5	Mann-Whitney	49.5	0.767743
Body weight_PND1	0.073398	0.481755	1.57143	0.11127	1.6	1.55385	0.11266	1.6	Student t test	-0.335586	0.74273
Body weight_PND7	0.00775745	0.873269	2.97143	0.269037	3	2.76923	0.356802	2.9	Mann-Whitney	30.5	0.245878
Body weight_PND14	0.00122305	0.895286	4.92857	0.363842	4.9	4.8	0.533854	5	Mann-Whitney	42.5	0.841424
Body weight_PND21	0.00279195	0.300456	7.07143	0.570714	7.2	6.78462	0.85425	7.2	Mann-Whitney	35.5	0.44709
Body weight_PND30	0.351654	0.575234	9.38571	0.422013	9.3	9.26154	0.971715	9.2	Student t test	-0.396513	0.696502
Body weight_PND38	0.428967	0.21922	15	1.08934	14.5	14.2308	2.00266	13.7	Student t test	-1.11257	0.280561
Body weight_PND47	0.147966	0.265428	18.5429	2.16245	17.8	17.0923	2.43224	15.9	Student t test	-1.36876	0.193
