# Supplementary material for: Characterisation of Early-Life Fecal Microbiota in Susceptible and Healthy Pigs to Post-Weaning Diarrhoea
Source: PLoS One. 2017 Jan 10;12(1):e0169851. doi: 10.1371/journal.pone.0169851 (PMC5225014; doi:10.1371/journal.pone.0169851)
Supplement: S5 Table — Diarrhoeic, D; H, healthy. (XLSX) [file pone.0169851.s009.xlsx]

## Sheet: S5 Table
S5 Table. Differential OTU abundance between RE vs D groups. Univariate Exact-test (R package edgeR)
Significant differences of OTUs abundance between RE vs D	Kingdom	Phylum	Class	Order	Family	Genus	Species	log (Fold change)	log (Count per million)	PValue	FDR
288265	Bacteria	Bacteroidetes	Bacteroidia	Bacteroidales	Prevotellaceae	Prevotella	Unassigned_Prevotella	6.05526	7.81875	1.01e-05	0.00276571
New.CleanUp.ReferenceOTU3	Bacteria	Firmicutes	Clostridia	Clostridiales	Ruminococcaceae	Unassigned_Ruminococcaceae	Unassigned_Ruminococcaceae	6.63914	8.50925	1.04e-05	0.00276571
New.ReferenceOTU131	Bacteria	Bacteroidetes	Bacteroidia	Bacteroidales	Prevotellaceae	Prevotella	Unassigned_Prevotella	6.89933	8.70736	3.14e-05	0.00276571
New.ReferenceOTU59	Bacteria	Bacteroidetes	Bacteroidia	Bacteroidales	Ordre_Bacteroidales	Unassigned_Ordre_Bacteroidales	Unassigned_Ordre_Bacteroidales	7.66945	9.92393	3.18e-05	0.00276571
New.ReferenceOTU62	Bacteria	Bacteroidetes	Bacteroidia	Bacteroidales	Prevotellaceae	Prevotella	Unassigned_Prevotella	7.68284	9.38499	2.51e-05	0.00276571
New.ReferenceOTU63	Unassigned	Unassigned	Unassigned	Unassigned	Unassigned	Unassigned	Unassigned	8.98214	11.4759	1.71e-05	0.00276571
New.ReferenceOTU58	Bacteria	Bacteroidetes	Bacteroidia	Bacteroidales	Ordre_Bacteroidales	Unassigned_Ordre_Bacteroidales	Unassigned_Ordre_Bacteroidales	9.5203	12.242	2.35e-05	0.00276571
New.ReferenceOTU66	Bacteria	Bacteroidetes	Bacteroidia	Bacteroidales	Ordre_Bacteroidales	Unassigned_Ordre_Bacteroidales	Unassigned_Ordre_Bacteroidales	6.81195	8.29024	4.19e-05	0.00318658
25947	Bacteria	Firmicutes	Clostridia	Clostridiales	Veillonellaceae	Acidaminococcus	Unassigned_Acidaminococcus	4.95715	6.67967	5.89e-05	0.00366941
180606	Bacteria	Bacteroidetes	Bacteroidia	Bacteroidales	Bacteroidaceae	Bacteroides	ovatus	5.38099	7.53822	6.04e-05	0.00366941
520075	Bacteria	Bacteroidetes	Bacteroidia	Bacteroidales	Porphyromonadaceae	Parabacteroides	Unassigned_Parabacteroides	4.7468	7.23291	0.000129571	0.00676952
4431558	Bacteria	Firmicutes	Clostridia	Clostridiales	Lachnospiraceae	Unassigned_Lachnospiraceae	Unassigned_Lachnospiraceae	5.10252	7.4988	0.000133609	0.00676952
43628	Bacteria	Firmicutes	Erysipelotrichi	Erysipelotrichales	Erysipelotrichaceae	[Eubacterium]	cylindroides	4.63258	6.45103	0.000158271	0.00701697
4458227	Bacteria	Firmicutes	Clostridia	Clostridiales	Ordre_Clostridiales	Unassigned_Ordre_Clostridiales	Unassigned_Ordre_Clostridiales	6.31192	8.79999	0.000161575	0.00701697
10945	Bacteria	Proteobacteria	Epsilonproteobacteria	Campylobacterales	Helicobacteraceae	Helicobacter	Unassigned_Helicobacter	4.84155	6.60267	0.000296275	0.012009
4437368	Bacteria	Firmicutes	Clostridia	Clostridiales	Lachnospiraceae	Roseburia	Unassigned_Roseburia	5.23566	8.33236	0.000371902	0.012562
527408	Bacteria	Bacteroidetes	Bacteroidia	Bacteroidales	[Paraprevotellaceae]	[Prevotella]	Unassigned_[Prevotella]	5.8093	7.76522	0.000355707	0.012562
73937	Bacteria	Bacteroidetes	Bacteroidia	Bacteroidales	[Paraprevotellaceae]	[Prevotella]	Unassigned_[Prevotella]	6.68013	8.71093	0.000366858	0.012562
268506	Bacteria	Firmicutes	Clostridia	Clostridiales	Veillonellaceae	Succiniclasticum	Unassigned_Succiniclasticum	6.31256	11.3328	0.00039465	0.0126288
New.CleanUp.ReferenceOTU161	Bacteria	Actinobacteria	Actinobacteria	Bifidobacteriales	Bifidobacteriaceae	Bifidobacterium	Unassigned_Bifidobacterium	4.03083	6.33744	0.000687945	0.0171792
New.CleanUp.ReferenceOTU58	Bacteria	Bacteroidetes	Bacteroidia	Bacteroidales	Rikenellaceae	Unassigned_Rikenellaceae	Unassigned_Rikenellaceae	4.43606	6.30178	0.000650009	0.0171792
197354	Bacteria	Firmicutes	Clostridia	Clostridiales	Lachnospiraceae	Blautia	Unassigned_Blautia	4.65692	7.14732	0.000706383	0.0171792
28974	Bacteria	Bacteroidetes	Bacteroidia	Bacteroidales	Porphyromonadaceae	Parabacteroides	Unassigned_Parabacteroides	5.30089	7.70805	0.000680251	0.0171792
4476186	Bacteria	Bacteroidetes	Bacteroidia	Bacteroidales	Prevotellaceae	Prevotella	stercorea	5.91109	9.4995	0.000618184	0.0171792
4300690	Bacteria	Firmicutes	Clostridia	Clostridiales	Ruminococcaceae	Unassigned_Ruminococcaceae	Unassigned_Ruminococcaceae	6.91476	10.8888	0.00063973	0.0171792
703741	Bacteria	Firmicutes	Bacilli	Lactobacillales	Lactobacillaceae	Lactobacillus	Unassigned_Lactobacillus	4.16257	6.52339	0.000826523	0.0173285
New.CleanUp.ReferenceOTU117669	Bacteria	Actinobacteria	Actinobacteria	Bifidobacteriales	Bifidobacteriaceae	Bifidobacterium	Unassigned_Bifidobacterium	4.24619	6.17681	0.000809669	0.0173285
520657	Bacteria	Bacteroidetes	Bacteroidia	Bacteroidales	Prevotellaceae	Prevotella	stercorea	5.23168	8.26212	0.000788751	0.0173285
4481427	Bacteria	Firmicutes	Clostridia	Clostridiales	Lachnospiraceae	Unassigned_Lachnospiraceae	Unassigned_Lachnospiraceae	5.32986	10.9147	0.000805884	0.0173285
355817	Bacteria	Firmicutes	Clostridia	Clostridiales	Lachnospiraceae	Unassigned_Lachnospiraceae	Unassigned_Lachnospiraceae	3.96879	6.84916	0.00100968	0.0204628
591785	Bacteria	Bacteroidetes	Bacteroidia	Bacteroidales	Prevotellaceae	Prevotella	stercorea	4.13289	6.59723	0.00129905	0.0254782
368681	Bacteria	Bacteroidetes	Bacteroidia	Bacteroidales	Prevotellaceae	Prevotella	stercorea	4.95138	8.81056	0.0013865	0.0263436
134032	Bacteria	Firmicutes	Bacilli	Lactobacillales	Lactobacillaceae	Lactobacillus	Unassigned_Lactobacillus	3.70697	6.53871	0.00163039	0.0277808
New.CleanUp.ReferenceOTU26	Bacteria	Firmicutes	Clostridia	Clostridiales	Ruminococcaceae	Unassigned_Ruminococcaceae	Unassigned_Ruminococcaceae	3.88184	6.09941	0.00163452	0.0277808
New.ReferenceOTU216	Unassigned	Unassigned	Unassigned	Unassigned	Unassigned	Unassigned	Unassigned	3.93764	6.80553	0.00164492	0.0277808
4394977	Bacteria	Firmicutes	Clostridia	Clostridiales	Lachnospiraceae	Roseburia	Unassigned_Roseburia	4.65443	8.16958	0.00152876	0.0277808
528865	Bacteria	Bacteroidetes	Bacteroidia	Bacteroidales	Prevotellaceae	Prevotella	Unassigned_Prevotella	3.74717	6.90422	0.00174264	0.0283808
New.ReferenceOTU70	Bacteria	Bacteroidetes	Bacteroidia	Bacteroidales	Ordre_Bacteroidales	Unassigned_Ordre_Bacteroidales	Unassigned_Ordre_Bacteroidales	4.09421	6.52192	0.00181763	0.0283808
289449	Bacteria	Firmicutes	Clostridia	Clostridiales	Ordre_Clostridiales	Unassigned_Ordre_Clostridiales	Unassigned_Ordre_Clostridiales	5.07263	8.41219	0.00182048	0.0283808
198869	Bacteria	Bacteroidetes	Bacteroidia	Bacteroidales	Prevotellaceae	Prevotella	stercorea	3.71698	6.15655	0.00190696	0.0289857
516457	Bacteria	Bacteroidetes	Bacteroidia	Bacteroidales	Prevotellaceae	Prevotella	stercorea	6.09328	12.5786	0.00201759	0.0299194
New.ReferenceOTU3	Bacteria	Bacteroidetes	Bacteroidia	Bacteroidales	Ordre_Bacteroidales	Unassigned_Ordre_Bacteroidales	Unassigned_Ordre_Bacteroidales	-9.61243	12.6288	0.00229132	0.0316619
697208	Bacteria	Firmicutes	Clostridia	Clostridiales	Ruminococcaceae	Unassigned_Ruminococcaceae	Unassigned_Ruminococcaceae	3.62479	6.36938	0.00228461	0.0316619
907916	Bacteria	Bacteroidetes	Bacteroidia	Bacteroidales	Ordre_Bacteroidales	Unassigned_Ordre_Bacteroidales	Unassigned_Ordre_Bacteroidales	5.68016	11.1612	0.00219339	0.0316619
557799	Bacteria	Actinobacteria	Actinobacteria	Actinomycetales	Corynebacteriaceae	Corynebacterium	Unassigned_Corynebacterium	-6.38979	8.60901	0.00248438	0.0328645
4467447	Bacteria	Bacteroidetes	Bacteroidia	Bacteroidales	Bacteroidaceae	Bacteroides	ovatus	3.66249	6.64893	0.00248646	0.0328645
3510697	Bacteria	Bacteroidetes	Bacteroidia	Bacteroidales	Ordre_Bacteroidales	Unassigned_Ordre_Bacteroidales	Unassigned_Ordre_Bacteroidales	4.68967	9.71687	0.00267508	0.0346052
334729	Bacteria	Bacteroidetes	Bacteroidia	Bacteroidales	Prevotellaceae	Prevotella	stercorea	5.59955	10.8231	0.00287341	0.0363965
New.ReferenceOTU159	Bacteria	Actinobacteria	Actinobacteria	Actinomycetales	Actinomycetaceae	Unassigned_Actinomycetaceae	Unassigned_Actinomycetaceae	-7.05023	9.23478	0.00299265	0.0367602
4447432	Bacteria	Firmicutes	Bacilli	Lactobacillales	Lactobacillaceae	Lactobacillus	Unassigned_Lactobacillus	3.56056	7.31894	0.00302304	0.0367602
928433	Bacteria	Firmicutes	Clostridia	Clostridiales	[Tissierellaceae]	Peptoniphilus	Unassigned_Peptoniphilus	3.68411	6.48801	0.00321773	0.0383604
2438396	Bacteria	Fusobacteria	Fusobacteriia	Fusobacteriales	Fusobacteriaceae	Fusobacterium	Unassigned_Fusobacterium	-7.96698	11.9125	0.00341614	0.0399426
839964	Bacteria	Firmicutes	Clostridia	Clostridiales	Ruminococcaceae	Oscillospira	Unassigned_Oscillospira	3.10423	6.5579	0.00351469	0.0403195
236650	Bacteria	Firmicutes	Clostridia	Clostridiales	[Tissierellaceae]	Anaerococcus	Unassigned_Anaerococcus	5.07958	9.91823	0.00367871	0.0414196
New.ReferenceOTU213	Bacteria	Firmicutes	Clostridia	Clostridiales	Lachnospiraceae	Unassigned_Lachnospiraceae	Unassigned_Lachnospiraceae	3.27727	6.94365	0.00434114	0.0479893
196386	Bacteria	Bacteroidetes	Bacteroidia	Bacteroidales	Rikenellaceae	Unassigned_Rikenellaceae	Unassigned_Rikenellaceae	3.40549	5.66821	0.00496794	0.0480466
2932557	Bacteria	Firmicutes	Clostridia	Clostridiales	Ruminococcaceae	Unassigned_Ruminococcaceae	Unassigned_Ruminococcaceae	3.53485	6.76444	0.00497852	0.0480466
40149	Bacteria	Firmicutes	Clostridia	Clostridiales	Ruminococcaceae	Oscillospira	Unassigned_Oscillospira	3.53724	7.99217	0.00471257	0.0480466
4288419	Bacteria	Firmicutes	Clostridia	Clostridiales	Lachnospiraceae	Dorea	Unassigned_Dorea	3.5571	6.39316	0.00456611	0.0480466
3946926	Bacteria	Firmicutes	Bacilli	Lactobacillales	Lactobacillaceae	Lactobacillus	Unassigned_Lactobacillus	4.12241	11.5259	0.00486732	0.0480466
4355075	Bacteria	Bacteroidetes	Bacteroidia	Bacteroidales	Prevotellaceae	Prevotella	Unassigned_Prevotella	4.71747	10.1299	0.00443274	0.0480466
49461	Bacteria	Bacteroidetes	Bacteroidia	Bacteroidales	[Paraprevotellaceae]	Unassigned_[Paraprevotellaceae]	Unassigned_[Paraprevotellaceae]	4.82747	9.823	0.00481131	0.0480466
New.ReferenceOTU220	Bacteria	Bacteroidetes	Bacteroidia	Bacteroidales	[Paraprevotellaceae]	[Prevotella]	Unassigned_[Prevotella]	5.11074	10.3768	0.00488369	0.0480466
