# Supplementary material for: Characterisation of Early-Life Fecal Microbiota in Susceptible and Healthy Pigs to Post-Weaning Diarrhoea
Source: PLoS One. 2017 Jan 10;12(1):e0169851. doi: 10.1371/journal.pone.0169851 (PMC5225014; doi:10.1371/journal.pone.0169851)
Supplement: S6 Table — Imputed bacterial functional activity in H pigs compared to D pigs at PND 7 (PICRUSt analysis). (XLSX) [file pone.0169851.s010.xlsx]

## Sheet: S6 Table
S6 Table. Imputed bacterial functional activity in RE pigs compared to D pigs at PND7 (PICRUSt analysis).
Kegg pathways
Category Level 3	log(Fold Change)	log (Count per million)	P Value	FDR-P value	Category Level 1	Category Level 2
Biosynthesis of type II polyketide products	-7.74946	-2.60256	7.86e-14	2.11e-11	Metabolism	Metabolism of Terpenoids and Polyketides
Steroid biosynthesis	1.83225	3.60474	1.32e-05	0.00177393	Metabolism	Lipid Metabolism
mRNA surveillance pathway	1.87452	-1.88176	9.12e-05	0.00818048	Genetic Information Processing	Translation
Circadian rhythm - plant	1.88988	1.25449	0.000175954	0.0118329	Organismal Systems	Environmental Adaptation
Bladder cancer	-1.58317	5.41087	0.000300213	0.015506	Human Diseases	Cancers
Meiosis - yeast	-1.56771	4.7667	0.00034586	0.015506	Cellular Processes	Cell Growth and Death
Fluorobenzoate degradation	-1.3471	5.74974	0.00189358	0.0567982	Metabolism	Xenobiotics Biodegradation and Metabolism
Pathogenic Escherichia coli infection	-1.34742	6.51037	0.00188505	0.0567982	Human Diseases	Infectious Diseases
Shigellosis	-1.34674	5.18557	0.00190031	0.0567982	Human Diseases	Infectious Diseases
Cell cycle	1.5349	-2.79184	0.00319686	0.0614253	Cellular Processes	Cell Growth and Death
Hepatitis C	1.5349	-2.79184	0.00319686	0.0614253	Human Diseases	Infectious Diseases
Measles	1.5349	-2.79184	0.00319686	0.0614253	Human Diseases	Infectious Diseases
mTOR signaling pathway	1.5349	-2.79184	0.00319686	0.0614253	Environmental Information Processing	Signal Transduction
Phagosome	1.5349	-2.79184	0.00319686	0.0614253	Cellular Processes	Transport and Catabolism
