# Supplementary material for: Characterisation of Early-Life Fecal Microbiota in Susceptible and Healthy Pigs to Post-Weaning Diarrhoea
Source: PLoS One. 2017 Jan 10;12(1):e0169851. doi: 10.1371/journal.pone.0169851 (PMC5225014; doi:10.1371/journal.pone.0169851)
Supplement: S7 Table — Positive and negative correlations with |Coefficient of correlation| > 0.5 were highlighted in red or green, respectively. (XLSX) [file pone.0169851.s011.xlsx]

## Sheet: S7 Table
S7 Table.
R value	Tyrosine metabolism	TypeII diabetes mellitus	DNA repair and recombination proteins	Nucleotide excision repair	Aminoacyl tRNA biosynthesis	Primary bile acid biosynthesis	Cysteine and methionine metabolism	Peptidoglycan biosynthesis	Pyruvate metabolism	Starch and sucrose metabolism	Carbon fixation in photosynthetic organisms	Cell cycle Caulobacter	Terpenoid backbone biosynthesis	Tuberculosis	Protein export	Translation factors	DNA replicationproteins	PPAR signaling pathway	Ribosome	Pyrimidine metabolism	Homologous recombination	Polycyclic aromatic hydrocarbon degradation	Zeatin biosynthesis	Biosynthesis of vancomycin group antibiotics	Adipocytokine signaling pathway	Glutamatergic synapse	Streptomycin biosynthesis	Alanine aspartate and glutamate metabolism	Polyketide sugar unit biosynthesis	Transcription machinery	Restriction enzyme	Amino acid related enzymes	Butirosin and neomycin biosynthesis	Nicotinate and nicotinamide metabolism	Methane metabolism	Non homologous end joining	Amino sugar and nucleotide sugar metabolism	Glycosphingolipid biosynthesis lacto and neolactoseries	Prenyltransferases	Drug metabolism other enzymes	D Glutamine and D glutamate metabolism	Inositol phosphate metabolism	Taurine and hypotaurine metabolism	RNA polymerase	Glycolysis Gluconeogenesis	Photosynthesis	Photosynthesis proteins	Pentose phosphate pathway	Ribosome Biogenesis
4393073_p__Firmicutes_g__	0.270975	0.264527	0.210547	0.295078	0.245633	0.249654	0.259194	0.270992	0.268571	0.214529	0.396721	0.391943	0.447072	0.454649	0.472235	0.450283	0.396047	0.477236	0.377798	0.381573	0.321933	0.392761	0.629907	0.627781	0.593153	0.514551	0.544857	0.586211	0.576395	0.585475	0.445201	0.477311	0.469195	0.497398	0.419269	0.391281	0.450494	0.38709	0.558387	0.507289	0.461095	0.337563	0.583777	0.0122834	0.0413092	0.120256	0.0847336	-0.020709	0.0284454
3117556_p__Bacteroidetes_g__Butyricimonas	0.614854	0.613026	0.558198	0.665624	0.62425	0.543684	0.557828	0.618237	0.601887	0.575707	0.726386	0.708371	0.770957	0.777904	0.772117	0.749002	0.669053	0.7383	0.725227	0.715577	0.634429	0.70402	0.881114	0.852848	0.809897	0.788561	0.819832	0.852899	0.824271	0.836931	0.6767	0.767745	0.763699	0.778241	0.72629	0.688129	0.721242	0.628831	0.831815	0.723174	0.65163	0.509106	0.698308	0.392545	0.419675	0.474374	0.436592	0.377347	0.370323
484444_p__Firmicutes_g__Lactobacillus	0.313272	0.32453	0.244696	0.32376	0.29553	0.297376	0.315624	0.384561	0.365404	0.315163	0.47355	0.490551	0.479445	0.496582	0.512914	0.501489	0.420962	0.490257	0.413412	0.407963	0.348044	0.390242	0.668324	0.667609	0.610086	0.562865	0.603779	0.656198	0.646152	0.673747	0.536437	0.579868	0.580721	0.594426	0.557484	0.520741	0.370812	0.316073	0.510533	0.470839	0.375025	0.27183	0.492138	0.00726074	0.0527099	0.139607	0.111278	0.0687665	0.0965678
176318_p__Firmicutes_g__	0.490444	0.494967	0.432786	0.524098	0.492087	0.441129	0.456731	0.523268	0.504944	0.473722	0.613942	0.610425	0.638257	0.649061	0.650117	0.633364	0.554946	0.618214	0.589794	0.580821	0.511212	0.56439	0.765747	0.747743	0.700194	0.676552	0.710091	0.748283	0.727037	0.745778	0.60309	0.675486	0.674338	0.685806	0.647058	0.61063	0.559456	0.485405	0.675824	0.596324	0.515624	0.396693	0.579709	0.251126	0.284151	0.346034	0.31445	0.272227	0.273318
4212517_p__Firmicutes_g__	0.406705	0.382302	0.376396	0.462704	0.405089	0.345612	0.34465	0.315607	0.325105	0.302313	0.441757	0.399436	0.532355	0.524807	0.521208	0.490511	0.465809	0.531261	0.495893	0.500407	0.440821	0.529002	0.60126	0.577692	0.576198	0.521974	0.530805	0.53993	0.518581	0.503601	0.382324	0.436254	0.421702	0.450728	0.359971	0.343285	0.641172	0.561305	0.679834	0.583295	0.595393	0.46419	0.633269	0.308914	0.306961	0.335196	0.29817	0.174413	0.19488
4377091_p__Bacteroidetes_g__Bacteroides	0.473713	0.504338	0.411154	0.480968	0.485088	0.441498	0.468052	0.610366	0.569677	0.547096	0.633956	0.664624	0.587727	0.611658	0.611747	0.613275	0.506496	0.543828	0.549542	0.528361	0.468566	0.471216	0.710825	0.698564	0.622912	0.647472	0.692635	0.742956	0.725052	0.769284	0.650978	0.728245	0.740695	0.729232	0.757033	0.712605	0.351509	0.301805	0.500678	0.451731	0.307491	0.236153	0.358108	0.192575	0.246266	0.313135	0.296784	0.353702	0.324781
302932_p__Firmicutes_g__	0.498636	0.480372	0.492447	0.559492	0.526218	0.418274	0.416873	0.414113	0.415697	0.428764	0.48114	0.434718	0.546789	0.536695	0.513508	0.491063	0.470645	0.498375	0.549448	0.54451	0.495277	0.554423	0.507575	0.470425	0.475743	0.484652	0.483399	0.473223	0.445113	0.429949	0.350215	0.425523	0.416848	0.426819	0.38246	0.370018	0.617499	0.545831	0.619452	0.510903	0.522937	0.428708	0.472553	0.514477	0.50172	0.487572	0.463039	0.408402	0.378001
4454025_p__Firmicutes_g__	0.672487	0.686307	0.642291	0.7164	0.715279	0.590948	0.607722	0.718919	0.687337	0.703007	0.736131	0.726758	0.727592	0.73611	0.709839	0.702964	0.62178	0.638901	0.728722	0.705439	0.642824	0.660729	0.717505	0.678564	0.635153	0.697742	0.720903	0.736319	0.703315	0.724042	0.624189	0.73445	0.741517	0.727364	0.749908	0.715392	0.585586	0.515146	0.663477	0.558739	0.468656	0.388933	0.416001	0.565918	0.587572	0.596876	0.57947	0.630243	0.559968
536754_p__Firmicutes_g__Lactobacillus	0.629268	0.647155	0.602286	0.66585	0.673062	0.55495	0.572411	0.691059	0.657178	0.676115	0.69061	0.687541	0.668366	0.678369	0.652224	0.649687	0.569648	0.57801	0.674342	0.64982	0.594184	0.599677	0.649576	0.613311	0.568615	0.640235	0.662976	0.677873	0.64725	0.670943	0.585747	0.690755	0.700165	0.681488	0.717762	0.684636	0.505897	0.445355	0.581056	0.488112	0.393317	0.33051	0.334979	0.532043	0.554906	0.56103	0.548515	0.618527	0.543923
368681_p__Bacteroidetes_g__Prevotella	0.481114	0.52697	0.426828	0.475607	0.507883	0.452317	0.483689	0.671388	0.6172	0.613032	0.636565	0.683131	0.544861	0.574117	0.566609	0.580936	0.464161	0.472547	0.527702	0.497263	0.448621	0.413404	0.622199	0.608571	0.522874	0.595394	0.641598	0.689722	0.671816	0.728185	0.642229	0.727114	0.74859	0.718267	0.79778	0.752135	0.218215	0.18638	0.366572	0.331523	0.158042	0.12828	0.167729	0.228354	0.287408	0.339304	0.336269	0.469677	0.407204
296023_p__Firmicutes_g__	0.507769	0.493485	0.512272	0.566786	0.546311	0.424153	0.422747	0.432131	0.430018	0.457776	0.469091	0.42403	0.519406	0.508949	0.478743	0.461368	0.443771	0.453381	0.538803	0.529994	0.488279	0.530912	0.43608	0.395399	0.403066	0.438995	0.433591	0.41585	0.386568	0.372474	0.315638	0.395612	0.390111	0.391084	0.369947	0.360009	0.568036	0.504453	0.554398	0.447542	0.458246	0.386039	0.372875	0.571087	0.554648	0.523196	0.505654	0.484918	0.434234
819507_p__Firmicutes_g__Lactobacillus	0.489902	0.485007	0.485281	0.537632	0.525478	0.416848	0.420417	0.456236	0.446388	0.468385	0.481801	0.451739	0.509578	0.505389	0.479516	0.467315	0.435218	0.444633	0.522714	0.510938	0.469204	0.499187	0.453312	0.417854	0.411219	0.451314	0.453887	0.44665	0.419889	0.416774	0.356773	0.435259	0.433927	0.430284	0.424557	0.409475	0.500677	0.443482	0.512022	0.418846	0.401538	0.337371	0.333275	0.503247	0.498674	0.480864	0.465885	0.468458	0.417648
515590_p__Bacteroidetes_g__	0.508875	0.556165	0.458071	0.504848	0.541406	0.475427	0.507095	0.701687	0.645462	0.647671	0.656846	0.702739	0.56039	0.589446	0.578149	0.593842	0.476139	0.478339	0.549901	0.517373	0.469379	0.429318	0.6193	0.602699	0.517196	0.601772	0.646767	0.69199	0.672356	0.729217	0.648561	0.739102	0.761774	0.727853	0.815968	0.770359	0.223838	0.192224	0.367624	0.328795	0.153294	0.128561	0.147067	0.273071	0.330817	0.37577	0.374606	0.521144	0.448641
148067_p__Firmicutes_g__Blautia	0.14339	0.139222	0.135715	0.159285	0.147566	0.122947	0.123896	0.126622	0.126104	0.123964	0.153025	0.142676	0.171413	0.170195	0.166518	0.159586	0.148532	0.162446	0.165353	0.164227	0.146992	0.166499	0.180537	0.171803	0.168749	0.164302	0.167397	0.169533	0.162069	0.160172	0.128103	0.149084	0.14663	0.151142	0.134818	0.128859	0.183755	0.161314	0.196025	0.16638	0.16271	0.129607	0.162902	0.119829	0.120366	0.125155	0.11628	0.0957398	0.0927196
4310223_p__Bacteroidetes_g__	0.14339	0.139222	0.135715	0.159285	0.147566	0.122947	0.123896	0.126622	0.126104	0.123964	0.153025	0.142676	0.171413	0.170195	0.166518	0.159586	0.148532	0.162446	0.165353	0.164227	0.146992	0.166499	0.180537	0.171803	0.168749	0.164302	0.167397	0.169533	0.162069	0.160172	0.128103	0.149084	0.14663	0.151142	0.134818	0.128859	0.183755	0.161314	0.196025	0.16638	0.16271	0.129607	0.162902	0.119829	0.120366	0.125155	0.11628	0.0957398	0.0927196
514363_p__Bacteroidetes_g__Parabacteroides	0.14339	0.139222	0.135715	0.159285	0.147566	0.122947	0.123896	0.126622	0.126104	0.123964	0.153025	0.142676	0.171413	0.170195	0.166518	0.159586	0.148532	0.162446	0.165353	0.164227	0.146992	0.166499	0.180537	0.171803	0.168749	0.164302	0.167397	0.169533	0.162069	0.160172	0.128103	0.149084	0.14663	0.151142	0.134818	0.128859	0.183755	0.161314	0.196025	0.16638	0.16271	0.129607	0.162902	0.119829	0.120366	0.125155	0.11628	0.0957398	0.0927196
4355718_p__Actinobacteria_g__Actinomyces	0.295916	0.274242	0.309953	0.343941	0.319272	0.236483	0.228586	0.193956	0.204446	0.225538	0.234238	0.18841	0.295634	0.281087	0.259682	0.242259	0.253289	0.261208	0.312688	0.312773	0.289458	0.332704	0.2183	0.189532	0.21385	0.223346	0.209573	0.186042	0.166925	0.143471	0.114466	0.15872	0.149354	0.157746	0.121103	0.122832	0.407324	0.363032	0.366299	0.289277	0.33542	0.28222	0.270027	0.394999	0.369674	0.335648	0.321623	0.272374	0.248252
288265_p__Bacteroidetes_g__Prevotella	0.462795	0.512266	0.414549	0.45288	0.494529	0.436298	0.46798	0.664185	0.607389	0.610876	0.60826	0.658484	0.503524	0.533342	0.523028	0.541584	0.426655	0.423234	0.49566	0.463047	0.421019	0.372874	0.558363	0.544637	0.459348	0.547374	0.591622	0.636338	0.619158	0.67739	0.608221	0.692309	0.716234	0.679996	0.775799	0.73192	0.157944	0.134394	0.298398	0.269967	0.0937625	0.0814997	0.086267	0.23441	0.292499	0.335663	0.337939	0.494708	0.421826
New.ReferenceOTU4_p__Firmicutes_g__Dialister	0.341161	0.337524	0.341384	0.374956	0.368357	0.28893	0.290787	0.314878	0.308232	0.327228	0.327345	0.305156	0.345852	0.34214	0.322304	0.314383	0.29465	0.297241	0.359253	0.350673	0.323585	0.342168	0.294375	0.268591	0.266251	0.299165	0.299082	0.29121	0.272243	0.269013	0.233054	0.288237	0.287504	0.283611	0.282832	0.273614	0.341871	0.3035	0.343312	0.277932	0.2691	0.228741	0.212533	0.366586	0.361221	0.343596	0.334492	0.340779	0.301461
2203165_p__Firmicutes_g__Oscillospira	0.566344	0.575045	0.561135	0.6081	0.615707	0.488916	0.498715	0.582604	0.558662	0.592539	0.570387	0.553162	0.562713	0.564471	0.531952	0.528372	0.476994	0.470077	0.587593	0.566574	0.524742	0.529635	0.483503	0.444113	0.422512	0.501	0.508928	0.504784	0.474925	0.484656	0.432858	0.528285	0.53452	0.516196	0.54959	0.528486	0.465813	0.413523	0.491976	0.399198	0.345976	0.301017	0.250393	0.57249	0.576832	0.554188	0.546281	0.608833	0.528878
334729_p__Bacteroidetes_g__Prevotella	0.483118	0.532687	0.438702	0.475305	0.519479	0.452284	0.483605	0.681973	0.624522	0.633546	0.619237	0.66744	0.513109	0.542084	0.528474	0.54761	0.433843	0.425484	0.511135	0.477298	0.436097	0.385343	0.550708	0.534301	0.450849	0.547631	0.589992	0.631269	0.612636	0.670026	0.605857	0.694001	0.718405	0.679876	0.780763	0.737613	0.166335	0.142659	0.300236	0.267951	0.0934794	0.0847545	0.0719575	0.273747	0.329481	0.365731	0.369305	0.533774	0.453356
908071_p__Bacteroidetes_g__	0.0233879	0.00751097	0.0342418	0.0414103	0.0244311	0.0081897	0.000425887	-0.0447319	-0.0314752	-0.0272113	-0.0175443	-0.0412569	0.0223445	0.0127019	0.00825244	-0.00137683	0.0204354	0.0264377	0.0267678	0.0326531	0.0304397	0.0552818	-0.00570059	-0.0126107	0.00895821	-0.0062094	-0.0173368	-0.0312932	-0.0347662	-0.0522065	-0.0543216	-0.0537319	-0.0612274	-0.0511762	-0.0825199	-0.0752462	0.119025	0.106694	0.084981	0.063422	0.107558	0.0882669	0.0921765	0.0862188	0.0689042	0.0531705	0.0470135	-4.49e-05	0.00672778
4473664_p__Firmicutes_g__Peptostreptococcus	0.292214	0.260023	0.324736	0.351601	0.322998	0.221462	0.206469	0.139369	0.159241	0.194484	0.177862	0.114115	0.260391	0.237301	0.207997	0.186928	0.221581	0.219633	0.293956	0.296893	0.280365	0.330355	0.126462	0.0910437	0.136743	0.151951	0.124841	0.0833645	0.061969	0.0241629	0.0155738	0.0590182	0.0456639	0.0559447	0.0106328	0.0217793	0.44036	0.395369	0.355982	0.267298	0.3525	0.304103	0.249815	0.484119	0.440829	0.380143	0.367264	0.303503	0.272355
299267_p__Proteobacteria_NA	-0.121486	-0.128536	-0.120404	-0.125596	-0.135038	-0.107418	-0.11157	-0.144901	-0.135232	-0.145534	-0.127223	-0.129859	-0.11122	-0.113982	-0.106072	-0.1091	-0.0929184	-0.0850238	-0.12004	-0.112859	-0.106194	-0.0965072	-0.0891621	-0.0812946	-0.0716239	-0.100041	-0.103537	-0.104183	-0.0981677	-0.105071	-0.100279	-0.122441	-0.126584	-0.117564	-0.139159	-0.133303	-0.059164	-0.0529334	-0.06951	-0.0550014	-0.0315847	-0.032471	-0.0050986	-0.119394	-0.123808	-0.118229	-0.119924	-0.15483	-0.130035
3946926_p__Firmicutes_g__Lactobacillus	0.542679	0.591313	0.509374	0.542155	0.591826	0.498575	0.528369	0.729473	0.671171	0.695591	0.650501	0.691321	0.54372	0.569686	0.546689	0.566609	0.457393	0.436196	0.558056	0.521275	0.48189	0.4261	0.532365	0.507994	0.431047	0.5506	0.587065	0.617983	0.595008	0.648822	0.597639	0.697248	0.722387	0.678391	0.790665	0.749927	0.20078	0.17551	0.314552	0.269712	0.10306	0.10208	0.0421201	0.389353	0.437427	0.453741	0.460275	0.64209	0.541515
4439469_p__Firmicutes_g__	0.545345	0.591299	0.515088	0.547871	0.59546	0.498425	0.526706	0.719991	0.66397	0.690376	0.643484	0.680023	0.542887	0.566988	0.542661	0.561238	0.456636	0.43496	0.559467	0.523543	0.484614	0.431998	0.522583	0.496764	0.424208	0.542989	0.576937	0.604548	0.580946	0.631515	0.582249	0.681958	0.705939	0.66311	0.771415	0.732377	0.216664	0.190036	0.322463	0.274124	0.115939	0.113518	0.0493484	0.408185	0.452631	0.464501	0.470543	0.646254	0.545482
4450214_p__Firmicutes_g__	0.476364	0.503951	0.462339	0.491559	0.522221	0.424709	0.442495	0.573531	0.535627	0.565165	0.521419	0.534458	0.462998	0.475767	0.450039	0.459762	0.389572	0.370756	0.485028	0.458314	0.426253	0.396255	0.412125	0.384296	0.340585	0.436252	0.455042	0.465411	0.442712	0.472139	0.435939	0.521115	0.536424	0.505604	0.579198	0.552765	0.256839	0.227586	0.315112	0.258891	0.159554	0.149305	0.0821654	0.422794	0.445826	0.438883	0.4413	0.562473	0.477468
4468466_p__Firmicutes_g__	0.495972	0.546513	0.46072	0.489312	0.540773	0.460406	0.490805	0.692879	0.634247	0.654759	0.611464	0.657589	0.499068	0.526577	0.507082	0.528703	0.419447	0.39853	0.510051	0.473997	0.437786	0.378083	0.500389	0.480303	0.401156	0.51627	0.55424	0.588201	0.568104	0.624144	0.576185	0.668364	0.694187	0.650225	0.764377	0.723854	0.147704	0.128103	0.266063	0.231783	0.0615718	0.0662991	0.0119511	0.329294	0.380184	0.401656	0.409532	0.593281	0.498402
4375889_p__Firmicutes_g__	0.494755	0.532426	0.474367	0.501515	0.543178	0.447654	0.470613	0.633701	0.586422	0.61587	0.563624	0.589852	0.480474	0.499067	0.473895	0.489332	0.403363	0.379924	0.501886	0.470343	0.437511	0.392404	0.44021	0.414141	0.356461	0.466569	0.492278	0.510443	0.488082	0.528476	0.491444	0.581827	0.602064	0.563901	0.658879	0.627017	0.210505	0.185933	0.289947	0.241379	0.112723	0.112219	0.0378166	0.405872	0.439319	0.43983	0.445719	0.599663	0.505375
15432_p__Firmicutes_g__Streptococcus	0.0110803	-0.00460935	0.0309711	0.028737	0.017879	-0.00547708	-0.0147	-0.061038	-0.0475525	-0.0339314	-0.0502116	-0.0756222	-0.0149963	-0.0262952	-0.0349209	-0.0422746	-0.01352	-0.0188371	0.000555447	0.00541428	0.00965817	0.026444	-0.0741203	-0.0828937	-0.0558861	-0.0576652	-0.0734887	-0.0944094	-0.0980175	-0.117522	-0.102241	-0.102047	-0.108649	-0.102663	-0.12373	-0.112916	0.0837125	0.0772242	0.0332455	0.0134263	0.0648306	0.0596867	0.027015	0.114943	0.092533	0.0636251	0.0617091	0.0289409	0.0258321
134032_p__Firmicutes_g__Lactobacillus	0.479659	0.530461	0.449019	0.471765	0.526635	0.444961	0.474583	0.675518	0.617147	0.641917	0.585207	0.631187	0.469718	0.496517	0.47546	0.498519	0.393332	0.366483	0.486033	0.449677	0.417587	0.353101	0.456613	0.436339	0.359983	0.481102	0.516695	0.547345	0.52774	0.582875	0.544933	0.635307	0.66164	0.615658	0.735246	0.696788	0.119157	0.103726	0.229135	0.197726	0.0313534	0.0446139	-0.0281367	0.333164	0.381646	0.396896	0.407245	0.598352	0.499493
712971_p__Firmicutes_g__Lactobacillus	0.596307	0.637608	0.578197	0.60894	0.657136	0.535179	0.560214	0.744298	0.690929	0.731204	0.660449	0.685207	0.568829	0.588047	0.554944	0.571944	0.476926	0.445741	0.600187	0.563345	0.525864	0.474776	0.500709	0.466819	0.405168	0.539084	0.565262	0.580727	0.552877	0.596149	0.558022	0.666749	0.68952	0.644571	0.754868	0.719831	0.269787	0.239387	0.350001	0.286711	0.146225	0.146312	0.0431573	0.522015	0.555746	0.547027	0.554223	0.733015	0.61737
4426298_p__Actinobacteria_g__Bifidobacterium	0.223664	0.207612	0.251564	0.261388	0.254322	0.172652	0.16411	0.137998	0.145712	0.180979	0.137386	0.0982425	0.175519	0.161204	0.135635	0.126432	0.146457	0.13071	0.210754	0.20815	0.201101	0.21921	0.0538946	0.026836	0.0552352	0.0907699	0.0714542	0.0398803	0.0238816	0.00219317	0.011312	0.0478815	0.0425804	0.0406672	0.0331785	0.0405589	0.262201	0.237459	0.200103	0.140936	0.188582	0.173081	0.0921173	0.378592	0.34949	0.297344	0.294367	0.285812	0.245654
4376828_p__Actinobacteria_g__Bifidobacterium	0.223581	0.207413	0.251794	0.261436	0.254399	0.172411	0.163773	0.137295	0.145113	0.180656	0.13647	0.0971005	0.174786	0.160356	0.134642	0.125424	0.145789	0.129796	0.210342	0.207755	0.20085	0.218943	0.0521447	0.0249821	0.0536828	0.0894522	0.0699323	0.0380733	0.0220419	0.0001687	0.00971206	0.0462849	0.0409501	0.0390077	0.0315466	0.039071	0.262247	0.237556	0.199472	0.140176	0.18834	0.17305	0.0911742	0.380038	0.350675	0.298069	0.295153	0.286612	0.246244
681370_p__Actinobacteria_g__Bifidobacterium	0.226179	0.210332	0.254282	0.263954	0.257318	0.174824	0.166356	0.141099	0.148561	0.184325	0.139556	0.100476	0.177096	0.162821	0.136956	0.127908	0.147695	0.131433	0.212842	0.210026	0.203001	0.220606	0.0541398	0.0268555	0.055131	0.0917465	0.0724065	0.040683	0.0245438	0.00299824	0.0124892	0.049576	0.0444138	0.0421521	0.0355275	0.0428514	0.262396	0.237692	0.200159	0.140736	0.187936	0.172887	0.0902469	0.382068	0.352965	0.300353	0.297546	0.290316	0.249277
4431558_p__Firmicutes_g__	0.44303	0.494482	0.41464	0.431491	0.48892	0.413246	0.442415	0.641416	0.58354	0.608939	0.545051	0.593087	0.425885	0.452746	0.432545	0.457136	0.355387	0.325134	0.443845	0.407947	0.380253	0.311404	0.409789	0.391609	0.31661	0.43841	0.472916	0.502663	0.484907	0.54007	0.510335	0.595266	0.622029	0.575166	0.6981	0.661374	0.0747364	0.0647827	0.180671	0.156382	-0.00786656	0.0134177	-0.0677185	0.304184	0.352079	0.365716	0.378187	0.573291	0.47545
New.ReferenceOTU213_p__Firmicutes_g__	0.466921	0.517716	0.440715	0.458343	0.516095	0.432497	0.461298	0.660678	0.602699	0.631594	0.562577	0.607951	0.444899	0.470879	0.448189	0.472398	0.371178	0.338926	0.466305	0.4297	0.401239	0.332781	0.417699	0.396996	0.323523	0.450196	0.483424	0.510756	0.491444	0.545471	0.516575	0.605616	0.632311	0.584575	0.708755	0.67226	0.0964362	0.084465	0.198161	0.168712	0.00647755	0.0271359	-0.0627301	0.340199	0.386169	0.395315	0.407815	0.605118	0.502425
1117593_p__Proteobacteria_g__Comamonas	0.179497	0.164592	0.209159	0.212391	0.208345	0.134932	0.126138	0.0988156	0.106805	0.141987	0.0915119	0.055561	0.124613	0.110732	0.0866444	0.0793477	0.102496	0.0833716	0.160855	0.158755	0.156591	0.169457	0.00249637	-0.0217012	0.00741162	0.0430521	0.0230496	-0.00873993	-0.0223949	-0.0434772	-0.025711	0.00424663	-0.000427854	-0.00332146	-0.00683102	0.00220565	0.208166	0.189913	0.143256	0.0931232	0.141744	0.135328	0.0469997	0.338982	0.309977	0.257292	0.256702	0.252961	0.214679
4458227_p__Firmicutes_g__	0.426532	0.478308	0.399879	0.413395	0.472487	0.398714	0.42758	0.62576	0.568084	0.594584	0.525321	0.574115	0.404107	0.430864	0.410653	0.436111	0.336384	0.303667	0.423754	0.387942	0.362677	0.29122	0.384003	0.366546	0.292561	0.415891	0.449541	0.478309	0.461322	0.516348	0.491629	0.574243	0.601284	0.553662	0.678995	0.643299	0.052688	0.0455829	0.155515	0.134411	-0.028385	-0.0024191	-0.0903876	0.29447	0.341695	0.353497	0.367254	0.565427	0.467102
4295707_p__Firmicutes_g__[Eubacterium]	-0.581273	-0.576622	-0.582495	-0.637492	-0.62911	-0.492738	-0.496384	-0.541956	-0.529286	-0.563475	-0.557264	-0.521109	-0.584165	-0.578383	-0.54386	-0.531675	-0.497093	-0.498572	-0.609098	-0.593562	-0.548599	-0.576394	-0.491926	-0.447911	-0.44292	-0.503779	-0.503738	-0.490115	-0.457841	-0.453567	-0.395656	-0.490326	-0.489991	-0.481459	-0.48536	-0.469554	-0.568266	-0.504779	-0.570624	-0.460773	-0.442799	-0.37833	-0.342394	-0.627434	-0.618842	-0.587329	-0.573183	-0.591612	-0.521313
828676_p__Fusobacteria_g__Fusobacterium	-0.309477	-0.3149	-0.293041	-0.330308	-0.326756	-0.27241	-0.280155	-0.32869	-0.314964	-0.318823	-0.343743	-0.339005	-0.343487	-0.347485	-0.336932	-0.332536	-0.294347	-0.30651	-0.340136	-0.33027	-0.299509	-0.311726	-0.348972	-0.331731	-0.311148	-0.33381	-0.345466	-0.354318	-0.33929	-0.348583	-0.296999	-0.346994	-0.349504	-0.345073	-0.350012	-0.333466	-0.283166	-0.248614	-0.322756	-0.27377	-0.2325	-0.190385	-0.216187	-0.24929	-0.260117	-0.268396	-0.258687	-0.274167	-0.246351
847670_p__Firmicutes_g__Clostridium	0.0364457	0.0190758	0.0718473	0.059486	0.0559533	0.009707	-0.00235958	-0.0518951	-0.0376054	-0.00623949	-0.0630424	-0.0962247	-0.0291471	-0.0444837	-0.062698	-0.0683325	-0.0288656	-0.0513709	0.00629371	0.00900073	0.0199539	0.0285796	-0.147084	-0.162732	-0.125257	-0.102968	-0.127374	-0.161751	-0.168287	-0.193167	-0.1548	-0.148262	-0.154246	-0.15428	-0.16203	-0.146017	0.0815805	0.0784333	0.00178269	-0.0255249	0.0406216	0.0511728	-0.0416156	0.215097	0.18221	0.128529	0.131658	0.117999	0.0948176
4354477_p__Proteobacteria_g__	-0.454899	-0.455322	-0.444081	-0.493915	-0.48591	-0.391872	-0.398177	-0.446484	-0.432966	-0.449039	-0.467213	-0.44723	-0.482037	-0.481752	-0.460372	-0.451269	-0.411957	-0.422649	-0.489177	-0.47663	-0.436133	-0.458957	-0.448788	-0.418452	-0.40354	-0.441388	-0.44892	-0.448941	-0.425064	-0.428407	-0.367121	-0.440478	-0.441322	-0.436073	-0.437267	-0.419651	-0.442187	-0.390663	-0.469172	-0.388314	-0.355604	-0.296993	-0.304192	-0.433564	-0.436521	-0.429303	-0.415834	-0.428457	-0.382088
3697034_p__Firmicutes_g__Enterococcus	-0.603686	-0.612566	-0.584037	-0.647152	-0.64563	-0.526056	-0.538549	-0.627543	-0.602308	-0.62259	-0.640208	-0.625365	-0.639123	-0.643645	-0.61666	-0.609518	-0.54535	-0.555851	-0.647343	-0.627178	-0.573912	-0.591273	-0.606315	-0.568646	-0.537577	-0.597839	-0.613506	-0.620292	-0.589718	-0.603201	-0.522527	-0.621661	-0.626788	-0.614112	-0.632881	-0.605466	-0.534754	-0.471772	-0.587871	-0.48962	-0.422772	-0.354447	-0.359381	-0.545071	-0.557734	-0.55516	-0.540434	-0.583213	-0.516048
145801_p__Firmicutes_g__	-0.692549	-0.685407	-0.68951	-0.760577	-0.745305	-0.587903	-0.592315	-0.642112	-0.628398	-0.663232	-0.672807	-0.629049	-0.711199	-0.704474	-0.666051	-0.649395	-0.60667	-0.615942	-0.734092	-0.717055	-0.660067	-0.700101	-0.619168	-0.567936	-0.560862	-0.622633	-0.624369	-0.611266	-0.573101	-0.56763	-0.488734	-0.600223	-0.598543	-0.592007	-0.587196	-0.567177	-0.700808	-0.621445	-0.710297	-0.578088	-0.556868	-0.470571	-0.451191	-0.727784	-0.719112	-0.688632	-0.66881	-0.677051	-0.601215
New.ReferenceOTU153_p__Actinobacteria_g__Trueperella	-0.766089	-0.765077	-0.757213	-0.834345	-0.824262	-0.655718	-0.664192	-0.739948	-0.71873	-0.755142	-0.76358	-0.725166	-0.78934	-0.786187	-0.745444	-0.730865	-0.672881	-0.68148	-0.812176	-0.790583	-0.727256	-0.761746	-0.701024	-0.646846	-0.629003	-0.703834	-0.711042	-0.703053	-0.66186	-0.66358	-0.574844	-0.699452	-0.700806	-0.689367	-0.697013	-0.671121	-0.734932	-0.651057	-0.761817	-0.62315	-0.579379	-0.490176	-0.469541	-0.774717	-0.773028	-0.746839	-0.727036	-0.755918	-0.668771
524884_p__Firmicutes_g__[Eubacterium]	-0.264323	-0.268009	-0.239553	-0.281924	-0.27059	-0.23608	-0.243998	-0.28322	-0.272279	-0.263151	-0.3175	-0.315342	-0.324466	-0.329599	-0.326545	-0.319787	-0.280656	-0.305444	-0.307242	-0.300853	-0.26769	-0.288704	-0.369068	-0.357556	-0.334481	-0.334588	-0.349811	-0.365708	-0.353778	-0.363484	-0.299264	-0.339786	-0.340426	-0.342491	-0.33211	-0.314399	-0.276011	-0.240369	-0.328437	-0.286418	-0.244962	-0.192156	-0.261069	-0.163748	-0.178677	-0.202248	-0.18874	-0.181104	-0.172042
257909_p__Actinobacteria_g__Trueperella	-0.759847	-0.759432	-0.749353	-0.826828	-0.816626	-0.651277	-0.660179	-0.737146	-0.71558	-0.750164	-0.761829	-0.724926	-0.786472	-0.783956	-0.744353	-0.729958	-0.670683	-0.680576	-0.807348	-0.785873	-0.722302	-0.756655	-0.704461	-0.651315	-0.632033	-0.70486	-0.713097	-0.706708	-0.66605	-0.668719	-0.578421	-0.701909	-0.703414	-0.692268	-0.699598	-0.673163	-0.728544	-0.645094	-0.758824	-0.622025	-0.575924	-0.486286	-0.470876	-0.760152	-0.75987	-0.736398	-0.716414	-0.744822	-0.65962
4362942_p__Firmicutes_g__Enterococcus	-0.6562	-0.661083	-0.637339	-0.70816	-0.700942	-0.568564	-0.579863	-0.662356	-0.639107	-0.66116	-0.685571	-0.662894	-0.696523	-0.698736	-0.668898	-0.658187	-0.594944	-0.609135	-0.70549	-0.685663	-0.627166	-0.653882	-0.656326	-0.614062	-0.586437	-0.645328	-0.659386	-0.663319	-0.629497	-0.639098	-0.550076	-0.656717	-0.659944	-0.649686	-0.659634	-0.631958	-0.612464	-0.540649	-0.661255	-0.549305	-0.489662	-0.409223	-0.419434	-0.607366	-0.616436	-0.610442	-0.592399	-0.623126	-0.554014
15368_p__Firmicutes_g__Streptococcus	-0.237551	-0.243385	-0.207846	-0.250266	-0.239093	-0.216103	-0.225382	-0.268482	-0.256413	-0.241428	-0.30496	-0.308217	-0.307417	-0.314688	-0.315516	-0.30968	-0.266818	-0.295182	-0.284083	-0.27812	-0.244939	-0.264601	-0.372163	-0.36441	-0.336761	-0.330567	-0.349014	-0.370039	-0.360186	-0.373093	-0.305225	-0.341165	-0.342414	-0.34522	-0.33458	-0.31536	-0.246833	-0.213591	-0.309798	-0.275215	-0.226284	-0.173571	-0.257987	-0.110869	-0.130374	-0.162592	-0.148904	-0.140704	-0.138098
4316928_p__Firmicutes_g__Enterococcus	-0.790476	-0.791542	-0.775721	-0.858371	-0.847549	-0.679655	-0.69011	-0.774815	-0.751054	-0.783651	-0.802841	-0.767372	-0.825966	-0.82481	-0.785418	-0.770711	-0.704881	-0.718065	-0.843767	-0.82121	-0.753422	-0.789151	-0.753173	-0.699244	-0.675428	-0.74839	-0.759485	-0.756373	-0.714538	-0.719657	-0.620725	-0.74901	-0.75103	-0.73973	-0.747233	-0.717977	-0.755721	-0.668474	-0.795575	-0.655109	-0.60067	-0.505111	-0.500042	-0.771947	-0.774927	-0.756171	-0.734713	-0.764399	-0.678325
4475784_p__Firmicutes_g__Enterococcus	-0.664243	-0.668591	-0.643387	-0.71722	-0.707888	-0.575878	-0.587355	-0.669191	-0.64617	-0.666197	-0.697484	-0.674302	-0.710968	-0.713288	-0.684141	-0.672484	-0.607835	-0.625107	-0.717393	-0.697884	-0.637343	-0.667035	-0.677259	-0.634955	-0.606516	-0.661988	-0.676931	-0.682149	-0.648027	-0.657628	-0.56367	-0.671117	-0.673898	-0.664906	-0.671356	-0.642866	-0.629037	-0.554912	-0.681077	-0.567268	-0.506895	-0.421813	-0.441242	-0.607032	-0.61685	-0.613552	-0.594144	-0.62	-0.553101
4414420_p__Bacteroidetes_g__Bacteroides	-0.502907	-0.503492	-0.480506	-0.544886	-0.529517	-0.437063	-0.445712	-0.500014	-0.484923	-0.491205	-0.540773	-0.521788	-0.561283	-0.563118	-0.545097	-0.532868	-0.482034	-0.506589	-0.555892	-0.54347	-0.492453	-0.525835	-0.562372	-0.53208	-0.509236	-0.534657	-0.548472	-0.556918	-0.53148	-0.537862	-0.451743	-0.531061	-0.531091	-0.529965	-0.519959	-0.496735	-0.513953	-0.452019	-0.562853	-0.474365	-0.429759	-0.350679	-0.400968	-0.430768	-0.440266	-0.448206	-0.428917	-0.426866	-0.388381
4387208_p__Firmicutes_g__Enterococcus	-0.686465	-0.691196	-0.663275	-0.740827	-0.730492	-0.595853	-0.608064	-0.693429	-0.669423	-0.688446	-0.724829	-0.701626	-0.738801	-0.741637	-0.712357	-0.700131	-0.631943	-0.65152	-0.743505	-0.723458	-0.66001	-0.691518	-0.709686	-0.666501	-0.6359	-0.691142	-0.707522	-0.714301	-0.679205	-0.689753	-0.590039	-0.700873	-0.703724	-0.694949	-0.700449	-0.670362	-0.65229	-0.575116	-0.709263	-0.592017	-0.52779	-0.438068	-0.464087	-0.619579	-0.630851	-0.629908	-0.609305	-0.634427	-0.56697
4453060_p__Firmicutes_g__Enterococcus	-0.503063	-0.505667	-0.477805	-0.542882	-0.528713	-0.439223	-0.449122	-0.509562	-0.492689	-0.496985	-0.549459	-0.533745	-0.565605	-0.568944	-0.5521	-0.540728	-0.485878	-0.511479	-0.557904	-0.544851	-0.492989	-0.524505	-0.575135	-0.545946	-0.519422	-0.544782	-0.560795	-0.572141	-0.547108	-0.556074	-0.467312	-0.546814	-0.547672	-0.545878	-0.538291	-0.513522	-0.505384	-0.443977	-0.561342	-0.475141	-0.423607	-0.344619	-0.400208	-0.41628	-0.428823	-0.440855	-0.421653	-0.423442	-0.385522
2670715_p__Firmicutes_g__Clostridium	0.0420572	0.0243315	0.102154	0.0684035	0.0801483	0.00538383	-0.0106306	-0.0619481	-0.0474047	0.0114291	-0.115028	-0.155946	-0.0905217	-0.111014	-0.142829	-0.14349	-0.0868898	-0.139447	-0.0234588	-0.024309	0.000960867	-0.00934315	-0.29879	-0.32254	-0.270049	-0.208425	-0.245818	-0.300246	-0.309365	-0.340669	-0.259487	-0.247834	-0.251705	-0.262844	-0.243876	-0.219144	0.0279958	0.0359582	-0.096886	-0.127426	-0.0414102	0.00221509	-0.190882	0.335955	0.288237	0.196623	0.209991	0.234209	0.180192
New.ReferenceOTU159_p__Actinobacteria_NA	-0.225119	-0.225087	-0.185607	-0.241232	-0.215008	-0.206163	-0.214528	-0.239521	-0.232899	-0.202911	-0.309955	-0.309465	-0.332501	-0.339107	-0.347005	-0.334964	-0.29201	-0.339732	-0.292163	-0.291014	-0.250264	-0.289513	-0.440457	-0.43599	-0.40842	-0.372038	-0.393501	-0.420876	-0.412151	-0.422012	-0.330851	-0.361122	-0.358248	-0.371561	-0.333367	-0.312545	-0.305841	-0.263477	-0.380992	-0.343284	-0.30092	-0.223927	-0.36794	-0.0561606	-0.077578	-0.126164	-0.104703	-0.056004	-0.0757744
4439530_p__Firmicutes_g__	-0.752217	-0.753517	-0.721381	-0.814877	-0.794239	-0.652974	-0.665663	-0.747998	-0.725066	-0.737663	-0.803087	-0.774451	-0.831454	-0.833858	-0.805387	-0.787982	-0.713378	-0.746292	-0.827089	-0.807904	-0.733393	-0.780303	-0.822971	-0.776884	-0.743899	-0.78713	-0.80655	-0.817165	-0.778906	-0.788188	-0.664621	-0.783862	-0.784385	-0.781059	-0.77025	-0.736354	-0.758758	-0.667828	-0.827443	-0.695331	-0.629717	-0.516005	-0.578965	-0.65642	-0.66934	-0.677087	-0.649655	-0.652558	-0.591062
3576174_p__Firmicutes_g__	-0.758585	-0.758635	-0.728145	-0.82302	-0.800735	-0.657643	-0.669837	-0.749104	-0.727084	-0.739786	-0.807162	-0.776555	-0.838977	-0.840688	-0.811844	-0.793511	-0.719994	-0.753924	-0.83458	-0.815787	-0.740485	-0.789868	-0.829235	-0.78241	-0.750768	-0.792613	-0.811413	-0.82121	-0.782472	-0.790497	-0.665527	-0.785482	-0.785389	-0.782967	-0.7693	-0.735677	-0.773434	-0.680846	-0.840341	-0.705748	-0.643019	-0.526709	-0.591496	-0.665897	-0.677687	-0.684659	-0.656456	-0.655209	-0.594225
303990_p__Firmicutes_g__Clostridium	-0.304014	-0.323821	-0.244337	-0.306571	-0.296925	-0.290477	-0.310633	-0.403449	-0.37712	-0.341105	-0.452149	-0.477561	-0.43037	-0.44972	-0.460291	-0.457176	-0.374922	-0.422781	-0.380976	-0.370126	-0.32004	-0.337121	-0.58022	-0.578415	-0.518035	-0.502937	-0.542163	-0.590189	-0.580489	-0.613838	-0.503486	-0.54972	-0.555986	-0.55744	-0.553917	-0.518409	-0.273048	-0.231787	-0.40438	-0.37459	-0.266379	-0.19375	-0.351395	-0.0328285	-0.0788905	-0.151586	-0.132824	-0.139144	-0.144578
309030_p__Firmicutes_g__Clostridium	-0.376727	-0.391308	-0.320131	-0.390954	-0.37516	-0.348768	-0.367081	-0.451704	-0.427863	-0.396681	-0.510652	-0.52503	-0.50384	-0.519735	-0.525227	-0.517825	-0.437925	-0.488061	-0.458231	-0.447403	-0.391411	-0.419207	-0.635929	-0.62718	-0.572458	-0.559328	-0.595397	-0.637967	-0.62361	-0.651381	-0.53337	-0.590447	-0.594431	-0.598018	-0.585359	-0.550119	-0.373267	-0.321039	-0.495279	-0.446694	-0.349302	-0.263291	-0.419128	-0.12811	-0.168234	-0.233118	-0.210816	-0.204868	-0.204685
4352349_p__Firmicutes_g__Clostridium	-0.17625	-0.188756	-0.115857	-0.174192	-0.153597	-0.178235	-0.19436	-0.252557	-0.236289	-0.187452	-0.322747	-0.346052	-0.318273	-0.335143	-0.355013	-0.348397	-0.281758	-0.340068	-0.257305	-0.254216	-0.210072	-0.238595	-0.497953	-0.505009	-0.45358	-0.405886	-0.442443	-0.491314	-0.488117	-0.51477	-0.406309	-0.42895	-0.430748	-0.442427	-0.414441	-0.384402	-0.214554	-0.179051	-0.338478	-0.324203	-0.238903	-0.162994	-0.356649	0.101422	0.0588335	-0.0225451	-0.00127927	0.0315683	-0.00207506
New.ReferenceOTU158_p__Firmicutes_g__Clostridium	-0.620765	-0.621333	-0.578448	-0.671257	-0.642652	-0.544717	-0.557626	-0.62497	-0.606416	-0.597851	-0.701265	-0.681803	-0.733252	-0.73839	-0.724088	-0.705722	-0.632935	-0.681525	-0.707728	-0.694593	-0.622706	-0.676019	-0.78806	-0.755191	-0.718374	-0.725976	-0.750627	-0.772785	-0.74271	-0.754064	-0.621583	-0.716882	-0.715479	-0.72097	-0.691826	-0.657975	-0.672158	-0.588419	-0.759003	-0.650715	-0.584534	-0.466215	-0.588752	-0.463747	-0.484004	-0.516205	-0.486009	-0.459676	-0.430588
4439398_p__Fusobacteria_g__Fusobacterium	-0.428601	-0.3993	-0.402704	-0.491573	-0.429348	-0.360268	-0.356888	-0.315358	-0.328528	-0.309125	-0.448144	-0.397445	-0.550961	-0.54014	-0.533718	-0.500051	-0.481805	-0.547727	-0.517893	-0.523621	-0.462892	-0.558365	-0.605018	-0.5779	-0.583437	-0.527982	-0.532882	-0.536563	-0.513243	-0.492629	-0.37121	-0.427931	-0.411217	-0.442539	-0.343691	-0.329187	-0.688746	-0.604087	-0.715199	-0.60928	-0.635075	-0.497966	-0.662748	-0.356073	-0.348032	-0.369026	-0.330263	-0.194571	-0.213899
[truncated: 220 more columns]
